# Supplementary material for: Morphology and molecular phylogeny reveal new species of Sporocadus (Sporocadaceae, Amphisphaeriales) in Xizang, China
Source: MycoKeys. 2026 Apr 17;131:149–68. doi: 10.3897/mycokeys.131.187025 (PMC13109733; doi:10.3897/mycokeys.131.187025)
Supplement: XML Treatment for Sporocadus bomiensis [file mycokeys.131.187025-treatment1.xml]

<!DOCTYPE tp:taxon-treatment
  PUBLIC "-//TaxonX//DTD Taxonomic Treatment Publishing DTD v0 20100105//EN" "tax-treatment-NSO.dtd">
<tp:taxon-treatment xmlns:tp="http://www.plazi.org/taxpub"><tp:treatment-meta><kwd-group><label>Taxon classification</label><kwd>
                <named-content content-type="kingdom">Fungi</named-content>
              </kwd><kwd>
                <named-content content-type="order">Amphisphaeriales</named-content>
              </kwd><kwd>
                <named-content content-type="family">Sporocadaceae</named-content>
              </kwd></kwd-group><mixed-citation publication-type="journal"><person-group><name><surname>Li</surname><given-names>Zixuan</given-names></name><name><surname>Tian</surname><given-names>Chengming</given-names></name><name><surname>Jiang</surname><given-names>Ning</given-names></name></person-group><article-title>Morphology and molecular phylogeny reveal new species of <italic><tp:taxon-name><tp:taxon-name-part taxon-name-part-type="genus" reg="Sporocadus">Sporocadus</tp:taxon-name-part></tp:taxon-name></italic> (<italic><tp:taxon-name><tp:taxon-name-part taxon-name-part-type="family" reg="Sporocadaceae">Sporocadaceae</tp:taxon-name-part></tp:taxon-name></italic>, <italic><tp:taxon-name><tp:taxon-name-part taxon-name-part-type="order" reg="Amphisphaeriales">Amphisphaeriales</tp:taxon-name-part></tp:taxon-name></italic>) in Xizang, China</article-title><source>MycoKeys</source><day>17</day><month>04</month><year>2026</year><volume>131</volume><fpage>149</fpage><lpage>168</lpage><pub-id pub-id-type="doi">10.3897/mycokeys.131.187025</pub-id></mixed-citation></tp:treatment-meta><tp:nomenclature><tp:taxon-name><object-id xmlns:xlink="http://www.w3.org/1999/xlink" content-type="arpha" xlink:type="simple">2BCB4191-E8E7-53C1-A837-3CC98CA191A3</object-id>
                    		<tp:taxon-name-part taxon-name-part-type="genus" reg="Sporocadus">Sporocadus</tp:taxon-name-part> <tp:taxon-name-part taxon-name-part-type="species" reg="bomiensis">bomiensis</tp:taxon-name-part>
                    	
                    		<object-id xmlns:xlink="http://www.w3.org/1999/xlink" content-type="mycobank" xlink:type="simple">862199</object-id>
                    	</tp:taxon-name><tp:taxon-authority>C.M. Tian &amp; Ning Jiang</tp:taxon-authority><tp:taxon-status xmlns:xlink="http://www.w3.org/1999/xlink" xlink:type="simple">sp. nov.</tp:taxon-status><xref ref-type="fig" rid="F3">Fig. 3</xref></tp:nomenclature><tp:treatment-sec sec-type="Etymology"><title>Etymology.</title><p>Named after the collection site of the type specimen, Bomi County.</p></tp:treatment-sec><tp:treatment-sec sec-type="Description"><title>Description.</title><p>Saprobic on the bark of <italic><tp:taxon-name><tp:taxon-name-part taxon-name-part-type="genus" reg="Rosa">Rosa</tp:taxon-name-part> <tp:taxon-name-part taxon-name-part-type="species" reg="chinensis">chinensis</tp:taxon-name-part></tp:taxon-name></italic>. <bold>Teleomorph: <italic>Ascomata</italic></bold> solitary or gregarious, semi-immersed, subglobose, dark brown to black, 250–550 μm diam, 150–350 μm high. <bold><italic>Peridium</italic></bold> composed of textura angularis, outer region composed of relatively small, pigmented, thick-walled cells, inner with thin-walled hyaline cells, 20–50 μm wide. <bold><italic>Asci</italic></bold> 8-spored, unitunicate, clavate to broadly cylindrical, short pedicel or sessile, rounded at the apex, 76.5–111 × 7.5–10.5 μm. <bold><italic>Ascospores</italic></bold> ellipsoidal-fusiform, hyaline, smooth-walled, 3-septate, narrowly fusoid with rounded ends, (10.5–)13–15.5(–17) × (3.5–)5–6.5(–7.5) μm (x̄ = 14.3 × 5.8 μm, <italic>n</italic> = 50), L/W = 2.2–2.8, median cells 3.2–3.9 μm long, terminal cells 3.3–4.3 μm long.</p></tp:treatment-sec><tp:treatment-sec sec-type="Culture characteristics"><title>Culture characteristics.</title><p>Colonies on <abbrev xmlns:xlink="http://www.w3.org/1999/xlink" xlink:title="potato dextrose agar" xlink:type="simple">PDA</abbrev> flat, spreading, with moderate aerial mycelium and undulating margin, vinaceous buff, fast growing, reaching 90 mm diam after 2 wk at 25 °C, sterile. Colonies on <abbrev xmlns:xlink="http://www.w3.org/1999/xlink" xlink:title="malt extract agar" xlink:type="simple">MEA</abbrev> flat, spreading, with moderate aerial mycelium and lobate margin, white, slow growing, reaching 50 mm diam after 2 wk at 25 °C, sterile.</p></tp:treatment-sec><tp:treatment-sec sec-type="Materials examined"><title>Materials examined.</title><p>China • Xizang Autonomous Region (Tibet), Linzhi City, Bomi County, <named-content xmlns:xlink="http://www.w3.org/1999/xlink" content-type="dwc:verbatimCoordinates" xlink:type="simple">29°52'18"N, 95°44'7"E</named-content>, 2192 m asl, from dead branches of <italic><tp:taxon-name><tp:taxon-name-part taxon-name-part-type="genus" reg="Rosa">Rosa</tp:taxon-name-part> <tp:taxon-name-part taxon-name-part-type="species" reg="chinensis">chinensis</tp:taxon-name-part></tp:taxon-name></italic>, 24 Oct. 2024, <italic>Ning Jiang, Min Liu, Jieting Li &amp; Yi Li</italic> (<bold>holotype</bold> CAF800148, ex-holotype cultures <abbrev xmlns:xlink="http://www.w3.org/1999/xlink" content-type="institution" xlink:title="China Forestry Culture Collection Center" xlink:type="simple">CFCC</abbrev> 71463 and <abbrev xmlns:xlink="http://www.w3.org/1999/xlink" content-type="institution" xlink:title="China Forestry Culture Collection Center" xlink:type="simple">CFCC</abbrev> 71588).</p></tp:treatment-sec><tp:treatment-sec sec-type="Notes"><title>Notes.</title><p><italic><tp:taxon-name><tp:taxon-name-part taxon-name-part-type="genus" reg="Sporocadus">Sporocadus</tp:taxon-name-part> <tp:taxon-name-part taxon-name-part-type="species" reg="bomiensis">bomiensis</tp:taxon-name-part></tp:taxon-name></italic>, collected from <italic><tp:taxon-name><tp:taxon-name-part taxon-name-part-type="genus" reg="Rosa">Rosa</tp:taxon-name-part> <tp:taxon-name-part taxon-name-part-type="species" reg="chinensis">chinensis</tp:taxon-name-part></tp:taxon-name></italic> in Xizang, is phylogenetically closely related to <italic><tp:taxon-name><tp:taxon-name-part taxon-name-part-type="genus" reg="Sporocadus">Sp.</tp:taxon-name-part> <tp:taxon-name-part taxon-name-part-type="species" reg="hyperici">hyperici</tp:taxon-name-part></tp:taxon-name></italic> (from <italic><tp:taxon-name><tp:taxon-name-part taxon-name-part-type="genus" reg="Hypericum">Hypericum</tp:taxon-name-part></tp:taxon-name></italic> sp.) and <italic><tp:taxon-name><tp:taxon-name-part taxon-name-part-type="genus" reg="Sporocadus">Sp.</tp:taxon-name-part> <tp:taxon-name-part taxon-name-part-type="species" reg="tibetensis">tibetensis</tp:taxon-name-part></tp:taxon-name></italic> (from an unknown host). While <italic><tp:taxon-name><tp:taxon-name-part taxon-name-part-type="genus" reg="Sporocadus">Sp.</tp:taxon-name-part> <tp:taxon-name-part taxon-name-part-type="species" reg="bomiensis">bomiensis</tp:taxon-name-part></tp:taxon-name></italic> is currently known only by its teleomorph, both <italic><tp:taxon-name><tp:taxon-name-part taxon-name-part-type="genus" reg="Sporocadus">Sp.</tp:taxon-name-part> <tp:taxon-name-part taxon-name-part-type="species" reg="hyperici">hyperici</tp:taxon-name-part></tp:taxon-name></italic> and <italic><tp:taxon-name><tp:taxon-name-part taxon-name-part-type="genus" reg="Sporocadus">Sp.</tp:taxon-name-part> <tp:taxon-name-part taxon-name-part-type="species" reg="tibetensis">tibetensis</tp:taxon-name-part></tp:taxon-name></italic> have only been described in their anamorphic states (<xref ref-type="bibr" rid="B37">Razaghi et al. 2024</xref>). Morphological comparison between these taxa is thus limited; however, <italic><tp:taxon-name><tp:taxon-name-part taxon-name-part-type="genus" reg="Sporocadus">Sp.</tp:taxon-name-part> <tp:taxon-name-part taxon-name-part-type="species" reg="bomiensis">bomiensis</tp:taxon-name-part></tp:taxon-name></italic> can be clearly distinguished by significant nucleotide differences in the multi-locus alignment. Specifically, it differs from <italic><tp:taxon-name><tp:taxon-name-part taxon-name-part-type="genus" reg="Sporocadus">Sp.</tp:taxon-name-part> <tp:taxon-name-part taxon-name-part-type="species" reg="hyperici">hyperici</tp:taxon-name-part></tp:taxon-name></italic> by 2/512 bp in <abbrev xmlns:xlink="http://www.w3.org/1999/xlink" xlink:title="internal transcribed spacer" xlink:type="simple">ITS</abbrev>, 1/815 bp in <abbrev xmlns:xlink="http://www.w3.org/1999/xlink" xlink:title="large subunit" xlink:type="simple">LSU</abbrev>, 19/832 bp in <italic><abbrev xmlns:xlink="http://www.w3.org/1999/xlink" xlink:title="RNA polymerase II second largest subunit" xlink:type="simple">rpb2</abbrev></italic>, 55/312 bp in <italic>tef1</italic>, and 61/716 bp in <italic>tub2</italic>. From <italic><tp:taxon-name><tp:taxon-name-part taxon-name-part-type="genus" reg="Sporocadus">Sp.</tp:taxon-name-part> <tp:taxon-name-part taxon-name-part-type="species" reg="tibetensis">tibetensis</tp:taxon-name-part></tp:taxon-name></italic>, it differs by 3/513 bp in <abbrev xmlns:xlink="http://www.w3.org/1999/xlink" xlink:title="internal transcribed spacer" xlink:type="simple">ITS</abbrev>, 3/815 bp in <abbrev xmlns:xlink="http://www.w3.org/1999/xlink" xlink:title="large subunit" xlink:type="simple">LSU</abbrev>, 17/832 bp in <italic><abbrev xmlns:xlink="http://www.w3.org/1999/xlink" xlink:title="RNA polymerase II second largest subunit" xlink:type="simple">rpb2</abbrev></italic>, 50/310 bp in <italic>tef1</italic>, and 61/716 bp in <italic>tub2</italic>.</p></tp:treatment-sec><tp:treatment-sec><!--Section generated to contain objects referenced in tp:taxon-treatment.--><fig id="F3" position="float" orientation="portrait"><object-id xmlns:xlink="http://www.w3.org/1999/xlink" content-type="doi" xlink:type="simple">10.3897/mycokeys.131.187025.figure3</object-id><object-id xmlns:xlink="http://www.w3.org/1999/xlink" content-type="arpha" xlink:type="simple">DE228A2B-753A-59CD-A32C-D200E0288782</object-id><label>Figure 3.</label><caption><p>Morphology of <italic><tp:taxon-name><tp:taxon-name-part taxon-name-part-type="genus" reg="Sporocadus">Sporocadus</tp:taxon-name-part> <tp:taxon-name-part taxon-name-part-type="species" reg="bomiensis">bomiensis</tp:taxon-name-part></tp:taxon-name></italic>. <bold>A, B</bold>. Appearance of ascomata on host substrate; <bold>C–E</bold>. Asci; <bold>F</bold>. Ascospores. Scale bars: 300 µm (<bold>B</bold>); 20 µm (<bold>C–E</bold>); 10 µm (<bold>F</bold>).</p></caption><graphic xmlns:xlink="http://www.w3.org/1999/xlink" xlink:href="mycokeys-131-149-g003.jpg" id="oo_1598542.jpg" position="float" orientation="portrait" xlink:type="simple"><uri content-type="original_file" xlink:type="simple">https://binary.pensoft.net/fig/1598542</uri></graphic></fig></tp:treatment-sec><ref-list><ref id="B37"><mixed-citation xmlns:xlink="http://www.w3.org/1999/xlink" xlink:type="simple">Razaghi P, Raza M, Han S, Ma Z, Cai L, Zhao P, Chen Q, Phurbu D, Liu F (2024) <italic><tp:taxon-name><tp:taxon-name-part taxon-name-part-type="family">Sporocadaceae</tp:taxon-name-part></tp:taxon-name></italic> revisited. Studies in Mycology 109: 155–272. <ext-link xlink:href="10.3114/sim.2024.109.03" ext-link-type="doi" xlink:type="simple">https://doi.org/10.3114/sim.2024.109.03</ext-link></mixed-citation></ref></ref-list></tp:taxon-treatment>
