# Supplementary material for: Morphology and molecular phylogeny reveal new species of Sporocadus (Sporocadaceae, Amphisphaeriales) in Xizang, China
Source: MycoKeys. 2026 Apr 17;131:149–68. doi: 10.3897/mycokeys.131.187025 (PMC13109733; doi:10.3897/mycokeys.131.187025)
Supplement: XML Treatment for Sporocadus parvus [file mycokeys.131.187025-treatment2.xml]

<!DOCTYPE tp:taxon-treatment
  PUBLIC "-//TaxonX//DTD Taxonomic Treatment Publishing DTD v0 20100105//EN" "tax-treatment-NSO.dtd">
<tp:taxon-treatment xmlns:tp="http://www.plazi.org/taxpub"><tp:treatment-meta><kwd-group><label>Taxon classification</label><kwd>
                <named-content content-type="kingdom">Fungi</named-content>
              </kwd><kwd>
                <named-content content-type="order">Amphisphaeriales</named-content>
              </kwd><kwd>
                <named-content content-type="family">Sporocadaceae</named-content>
              </kwd></kwd-group><mixed-citation publication-type="journal"><person-group><name><surname>Li</surname><given-names>Zixuan</given-names></name><name><surname>Tian</surname><given-names>Chengming</given-names></name><name><surname>Jiang</surname><given-names>Ning</given-names></name></person-group><article-title>Morphology and molecular phylogeny reveal new species of <italic><tp:taxon-name><tp:taxon-name-part taxon-name-part-type="genus" reg="Sporocadus">Sporocadus</tp:taxon-name-part></tp:taxon-name></italic> (<italic><tp:taxon-name><tp:taxon-name-part taxon-name-part-type="family" reg="Sporocadaceae">Sporocadaceae</tp:taxon-name-part></tp:taxon-name></italic>, <italic><tp:taxon-name><tp:taxon-name-part taxon-name-part-type="order" reg="Amphisphaeriales">Amphisphaeriales</tp:taxon-name-part></tp:taxon-name></italic>) in Xizang, China</article-title><source>MycoKeys</source><day>17</day><month>04</month><year>2026</year><volume>131</volume><fpage>149</fpage><lpage>168</lpage><pub-id pub-id-type="doi">10.3897/mycokeys.131.187025</pub-id></mixed-citation></tp:treatment-meta><tp:nomenclature><tp:taxon-name><object-id xmlns:xlink="http://www.w3.org/1999/xlink" content-type="arpha" xlink:type="simple">42C4C124-1628-58F7-9410-F690F9002D8E</object-id>
                    		<tp:taxon-name-part taxon-name-part-type="genus" reg="Sporocadus">Sporocadus</tp:taxon-name-part> <tp:taxon-name-part taxon-name-part-type="species" reg="parvus">parvus</tp:taxon-name-part>
                    	
                    		<object-id xmlns:xlink="http://www.w3.org/1999/xlink" content-type="mycobank" xlink:type="simple">862200</object-id>
                    	</tp:taxon-name><tp:taxon-authority>(C. Peng &amp; C.M. Tian) C.M. Tian &amp; Ning Jiang</tp:taxon-authority><tp:taxon-status xmlns:xlink="http://www.w3.org/1999/xlink" xlink:type="simple">comb. nov.</tp:taxon-status><tp:nomenclature-citation-list><tp:nomenclature-citation><tp:taxon-name><tp:taxon-name-part taxon-name-part-type="genus" reg="Seimatosporium">Seimatosporium</tp:taxon-name-part> <tp:taxon-name-part taxon-name-part-type="species" reg="parvum">parvum</tp:taxon-name-part></tp:taxon-name><comment> C. Peng &amp; C.M. Tian, Persoonia 49: 240 (2022). Basionym.</comment></tp:nomenclature-citation></tp:nomenclature-citation-list></tp:nomenclature><tp:treatment-sec sec-type="Description"><title>Description.</title><p>See <xref ref-type="bibr" rid="B35">Peng et al. (2022)</xref>.</p></tp:treatment-sec><tp:treatment-sec sec-type="Notes"><title>Notes.</title><p><italic><tp:taxon-name><tp:taxon-name-part taxon-name-part-type="genus" reg="Seimatosporium">Seimatosporium</tp:taxon-name-part> <tp:taxon-name-part taxon-name-part-type="species" reg="parvum">parvum</tp:taxon-name-part></tp:taxon-name></italic> was originally characterized by having distinct appendages at both the apical and basal ends of the conidia, a feature that led to its initial placement within the genus <italic><tp:taxon-name><tp:taxon-name-part taxon-name-part-type="genus" reg="Seimatosporium">Seimatosporium</tp:taxon-name-part></tp:taxon-name></italic> (<xref ref-type="bibr" rid="B35">Peng et al. 2022</xref>). However, our current multi-locus phylogenetic analysis based on five gene loci (<abbrev xmlns:xlink="http://www.w3.org/1999/xlink" xlink:title="internal transcribed spacer" xlink:type="simple">ITS</abbrev>, <abbrev xmlns:xlink="http://www.w3.org/1999/xlink" xlink:title="large subunit" xlink:type="simple">LSU</abbrev>, <italic><abbrev xmlns:xlink="http://www.w3.org/1999/xlink" xlink:title="RNA polymerase II second largest subunit" xlink:type="simple">rpb2</abbrev></italic>, <italic>tef1</italic>, and <italic>tub2</italic>) clearly places this species within the <italic><tp:taxon-name><tp:taxon-name-part taxon-name-part-type="genus" reg="Sporocadus">Sporocadus</tp:taxon-name-part></tp:taxon-name></italic> lineage with high statistical support (MLBS = 100%, BIPP = 1.0) (Fig. <xref ref-type="fig" rid="F1">1</xref>). Recent taxonomic revisions of <italic><tp:taxon-name><tp:taxon-name-part taxon-name-part-type="family" reg="Sporocadaceae">Sporocadaceae</tp:taxon-name-part></tp:taxon-name></italic> have demonstrated that the presence or absence of conidial appendages is not a strictly conserved trait at the generic level within the <italic><tp:taxon-name><tp:taxon-name-part taxon-name-part-type="genus" reg="Sporocadus">Sporocadus</tp:taxon-name-part></tp:taxon-name></italic>–<italic><tp:taxon-name><tp:taxon-name-part taxon-name-part-type="genus" reg="Seimatosporium">Seimatosporium</tp:taxon-name-part></tp:taxon-name></italic> complex (<xref ref-type="bibr" rid="B28">Liu et al. 2019</xref>). Consequently, based on the robust molecular evidence presented here, this fungus is formally transferred to <italic><tp:taxon-name><tp:taxon-name-part taxon-name-part-type="genus" reg="Sporocadus">Sporocadus</tp:taxon-name-part></tp:taxon-name></italic> as <italic><tp:taxon-name><tp:taxon-name-part taxon-name-part-type="genus" reg="Sporocadus">Sp.</tp:taxon-name-part> <tp:taxon-name-part taxon-name-part-type="species" reg="parvus">parvus</tp:taxon-name-part></tp:taxon-name></italic>.</p></tp:treatment-sec><tp:treatment-sec><!--Section generated to contain objects referenced in tp:taxon-treatment.--><fig id="F1" position="float" orientation="portrait"><object-id xmlns:xlink="http://www.w3.org/1999/xlink" content-type="doi" xlink:type="simple">10.3897/mycokeys.131.187025.figure1</object-id><object-id xmlns:xlink="http://www.w3.org/1999/xlink" content-type="arpha" xlink:type="simple">C23AB07E-D54F-5642-8944-B5281235A60F</object-id><label>Figure 1.</label><caption><p>Maximum likelihood tree of <italic><tp:taxon-name><tp:taxon-name-part taxon-name-part-type="family" reg="Sporocadaceae">Sporocadaceae</tp:taxon-name-part></tp:taxon-name></italic> generated from combined <abbrev xmlns:xlink="http://www.w3.org/1999/xlink" xlink:title="internal transcribed spacer" xlink:type="simple">ITS</abbrev>, <abbrev xmlns:xlink="http://www.w3.org/1999/xlink" xlink:title="large subunit" xlink:type="simple">LSU</abbrev>, <italic><abbrev xmlns:xlink="http://www.w3.org/1999/xlink" xlink:title="RNA polymerase II second largest subunit" xlink:type="simple">rpb2</abbrev></italic>, <italic>tef1</italic>, and <italic>tub2</italic> sequence data. Bootstrap support values ≥ 50% and Bayesian posterior probabilities ≥ 0.90 are demonstrated at the branches. Isolates from the present study are indicated in blue, and * indicates ex-type strains.</p></caption><graphic xmlns:xlink="http://www.w3.org/1999/xlink" xlink:href="mycokeys-131-149-g001.jpg" id="oo_1598540.jpg" position="float" orientation="portrait" xlink:type="simple"><uri content-type="original_file" xlink:type="simple">https://binary.pensoft.net/fig/1598540</uri></graphic></fig></tp:treatment-sec><ref-list><ref id="B35"><mixed-citation xmlns:xlink="http://www.w3.org/1999/xlink" xlink:type="simple">Peng C, Crous PW, Jiang N, Fan X, Liang Y, Tian C (2022) Diversity of <italic><tp:taxon-name><tp:taxon-name-part taxon-name-part-type="family">Sporocadaceae</tp:taxon-name-part></tp:taxon-name></italic> (pestalotioid fungi) from <italic><tp:taxon-name><tp:taxon-name-part taxon-name-part-type="genus">Rosa</tp:taxon-name-part></tp:taxon-name></italic> in China. Persoonia 49: 201–260. <ext-link xlink:href="10.3767/persoonia.2022.49.07" ext-link-type="doi" xlink:type="simple">https://doi.org/10.3767/persoonia.2022.49.07</ext-link></mixed-citation></ref><ref id="B28"><mixed-citation xmlns:xlink="http://www.w3.org/1999/xlink" xlink:type="simple">Liu F, Bonthond G, Groenewald J, Cai L, Crous P (2019) <italic><tp:taxon-name><tp:taxon-name-part taxon-name-part-type="family">Sporocadaceae</tp:taxon-name-part></tp:taxon-name></italic>, a family of coelomycetous fungi with appendage-bearing conidia. Studies in Mycology 92: 287–415. <ext-link xlink:href="10.1016/j.simyco.2018.11.001" ext-link-type="doi" xlink:type="simple">https://doi.org/10.1016/j.simyco.2018.11.001</ext-link></mixed-citation></ref></ref-list></tp:taxon-treatment>
