# Supplementary material for: Morphology and molecular phylogeny reveal new species of Sporocadus (Sporocadaceae, Amphisphaeriales) in Xizang, China
Source: MycoKeys. 2026 Apr 17;131:149–68. doi: 10.3897/mycokeys.131.187025 (PMC13109733; doi:10.3897/mycokeys.131.187025)
Supplement: XML Treatment for Sporocadus prunicola [file mycokeys.131.187025-treatment3.xml]

<!DOCTYPE tp:taxon-treatment
  PUBLIC "-//TaxonX//DTD Taxonomic Treatment Publishing DTD v0 20100105//EN" "tax-treatment-NSO.dtd">
<tp:taxon-treatment xmlns:tp="http://www.plazi.org/taxpub"><tp:treatment-meta><kwd-group><label>Taxon classification</label><kwd>
                <named-content content-type="kingdom">Fungi</named-content>
              </kwd><kwd>
                <named-content content-type="order">Amphisphaeriales</named-content>
              </kwd><kwd>
                <named-content content-type="family">Sporocadaceae</named-content>
              </kwd></kwd-group><mixed-citation publication-type="journal"><person-group><name><surname>Li</surname><given-names>Zixuan</given-names></name><name><surname>Tian</surname><given-names>Chengming</given-names></name><name><surname>Jiang</surname><given-names>Ning</given-names></name></person-group><article-title>Morphology and molecular phylogeny reveal new species of <italic><tp:taxon-name><tp:taxon-name-part taxon-name-part-type="genus" reg="Sporocadus">Sporocadus</tp:taxon-name-part></tp:taxon-name></italic> (<italic><tp:taxon-name><tp:taxon-name-part taxon-name-part-type="family" reg="Sporocadaceae">Sporocadaceae</tp:taxon-name-part></tp:taxon-name></italic>, <italic><tp:taxon-name><tp:taxon-name-part taxon-name-part-type="order" reg="Amphisphaeriales">Amphisphaeriales</tp:taxon-name-part></tp:taxon-name></italic>) in Xizang, China</article-title><source>MycoKeys</source><day>17</day><month>04</month><year>2026</year><volume>131</volume><fpage>149</fpage><lpage>168</lpage><pub-id pub-id-type="doi">10.3897/mycokeys.131.187025</pub-id></mixed-citation></tp:treatment-meta><tp:nomenclature><tp:taxon-name><object-id xmlns:xlink="http://www.w3.org/1999/xlink" content-type="arpha" xlink:type="simple">0A41C98D-A4A0-51B3-88A1-DE23001A3236</object-id>
                    		<tp:taxon-name-part taxon-name-part-type="genus" reg="Sporocadus">Sporocadus</tp:taxon-name-part> <tp:taxon-name-part taxon-name-part-type="species" reg="prunicola">prunicola</tp:taxon-name-part>
                    	
                    		<object-id xmlns:xlink="http://www.w3.org/1999/xlink" content-type="mycobank" xlink:type="simple">862201</object-id>
                    	</tp:taxon-name><tp:taxon-authority>C.M. Tian &amp; Ning Jiang</tp:taxon-authority><tp:taxon-status xmlns:xlink="http://www.w3.org/1999/xlink" xlink:type="simple">sp. nov.</tp:taxon-status><xref ref-type="fig" rid="F4">Fig. 4</xref></tp:nomenclature><tp:treatment-sec sec-type="Etymology"><title>Etymology.</title><p>Named after the host genus <italic>Prunus</italic> and and “-<italic>cola</italic>” = “inhabiting”.</p></tp:treatment-sec><tp:treatment-sec sec-type="Description"><title>Description.</title><p>Associated with branch canker disease of <italic><tp:taxon-name><tp:taxon-name-part taxon-name-part-type="genus" reg="Prunus">Prunus</tp:taxon-name-part> <tp:taxon-name-part taxon-name-part-type="species" reg="cerasifera">cerasifera</tp:taxon-name-part></tp:taxon-name></italic>. <bold>Teleomorph</bold>. Undetermined. <bold>Anamorph: <italic>Conidiomata</italic></bold> acervular, solitary or gregarious, semi-immersed, subglobose, superficial to semi-immersed, pale luteous, 98–431 μm diam, 153–289 μm high. <bold><italic>Conidiophores</italic></bold> septate, branched at base, hyaline, smooth. <bold><italic>Conidiogenous cells</italic></bold> discrete, filiform, hyaline, smooth, 18–45 × 1–2 μm. <bold><italic>Conidia</italic></bold> straight or slightly curved, subcylindrical, with round ends, brown, 3-septate, septa darker than the rest of cell, wall smooth and slightly constricted at the septa, (10.5–)12–15(–16.5) × (3–)3.5–4.5(–7) μm (x̄ = 13.4 × 4.2 μm, <italic>n</italic> = 50), L/W = 2.8–3.7, lacking appendages; <bold><italic>basal cell</italic></bold> obconic with round base, pale brown, paler than other cells, thick-walled, 3–3.5 μm long; <bold><italic>median cells</italic></bold> doliiform, brown, 2.5–4 μm long; <bold><italic>apical cell</italic></bold> conic with a wide round apex, brown, 2.5–4 μm long.</p></tp:treatment-sec><tp:treatment-sec sec-type="Culture characteristics"><title>Culture characteristics.</title><p>Colonies on <abbrev xmlns:xlink="http://www.w3.org/1999/xlink" xlink:title="potato dextrose agar" xlink:type="simple">PDA</abbrev> flat, spreading, with abundant flocculent aerial mycelium and entire margin, isabelline, fast growing, reaching 90 mm diam after 2 wk at 25 °C, sterile. Colonies on <abbrev xmlns:xlink="http://www.w3.org/1999/xlink" xlink:title="malt extract agar" xlink:type="simple">MEA</abbrev> flat, spreading, with moderate aerial mycelium and feathery margin, white to pale gray, fast growing, reaching 90 mm diam after 2 wk at 25 °C, sterile.</p></tp:treatment-sec><tp:treatment-sec sec-type="Materials examined"><title>Materials examined.</title><p>China • Xizang Autonomous Region (Tibet), Linzhi City, Bayi District, Xizang Agriculture and Animal Husbandry University, <named-content xmlns:xlink="http://www.w3.org/1999/xlink" content-type="dwc:verbatimCoordinates" xlink:type="simple">29°39'59"N, 94°20'20"E</named-content>, 3007 m asl, from cankered branches of <italic><tp:taxon-name><tp:taxon-name-part taxon-name-part-type="genus" reg="Prunus">Prunus</tp:taxon-name-part> <tp:taxon-name-part taxon-name-part-type="species" reg="cerasifera">cerasifera</tp:taxon-name-part></tp:taxon-name></italic>, 8 Jul. 2024, <italic>Ning Jiang, Jieting Li</italic>, <italic>Yi Li &amp; Ji Qiang</italic> (<bold>holotype</bold> CAF800149, ex-holotype cultures <abbrev xmlns:xlink="http://www.w3.org/1999/xlink" content-type="institution" xlink:title="China Forestry Culture Collection Center" xlink:type="simple">CFCC</abbrev> 71042 and <abbrev xmlns:xlink="http://www.w3.org/1999/xlink" content-type="institution" xlink:title="China Forestry Culture Collection Center" xlink:type="simple">CFCC</abbrev> 71288).</p></tp:treatment-sec><tp:treatment-sec sec-type="Notes"><title>Notes.</title><p><italic><tp:taxon-name><tp:taxon-name-part taxon-name-part-type="genus" reg="Sporocadus">Sporocadus</tp:taxon-name-part> <tp:taxon-name-part taxon-name-part-type="species" reg="prunicola">prunicola</tp:taxon-name-part></tp:taxon-name></italic>, isolated from <italic><tp:taxon-name><tp:taxon-name-part taxon-name-part-type="genus" reg="Prunus">Prunus</tp:taxon-name-part> <tp:taxon-name-part taxon-name-part-type="species" reg="cerasifera">cerasifera</tp:taxon-name-part></tp:taxon-name></italic> in Xizang, is phylogenetically closely related to <italic><tp:taxon-name><tp:taxon-name-part taxon-name-part-type="genus" reg="Sporocadus">Sp.</tp:taxon-name-part> <tp:taxon-name-part taxon-name-part-type="species" reg="incanus">incanus</tp:taxon-name-part></tp:taxon-name></italic> (from <italic><tp:taxon-name><tp:taxon-name-part taxon-name-part-type="genus" reg="Prunus">Prunus</tp:taxon-name-part> <tp:taxon-name-part taxon-name-part-type="species" reg="dulcis">dulcis</tp:taxon-name-part></tp:taxon-name></italic> in Spain) and <italic><tp:taxon-name><tp:taxon-name-part taxon-name-part-type="genus" reg="Sporocadus">Sp.</tp:taxon-name-part> <tp:taxon-name-part taxon-name-part-type="species" reg="italicum">italicum</tp:taxon-name-part></tp:taxon-name></italic> (from <italic><tp:taxon-name><tp:taxon-name-part taxon-name-part-type="genus" reg="Crataegus">Crataegus</tp:taxon-name-part></tp:taxon-name></italic> sp. in Italy) (Fig. <xref ref-type="fig" rid="F1">1</xref>). Morphologically, <italic><tp:taxon-name><tp:taxon-name-part taxon-name-part-type="genus" reg="Sporocadus">Sp.</tp:taxon-name-part> <tp:taxon-name-part taxon-name-part-type="species" reg="prunicola">prunicola</tp:taxon-name-part></tp:taxon-name></italic> possesses significantly smaller conidia than those of <italic><tp:taxon-name><tp:taxon-name-part taxon-name-part-type="genus" reg="Sporocadus">Sp.</tp:taxon-name-part> <tp:taxon-name-part taxon-name-part-type="species" reg="incanus">incanus</tp:taxon-name-part></tp:taxon-name></italic> (12–15 × 3.5–4.5 μm vs. 11.5–20 × 4.5–6.5 μm). Furthermore, <italic><tp:taxon-name><tp:taxon-name-part taxon-name-part-type="genus" reg="Sporocadus">Sp.</tp:taxon-name-part> <tp:taxon-name-part taxon-name-part-type="species" reg="prunicola">prunicola</tp:taxon-name-part></tp:taxon-name></italic> can be clearly distinguished from <italic><tp:taxon-name><tp:taxon-name-part taxon-name-part-type="genus" reg="Sporocadus">Sp.</tp:taxon-name-part> <tp:taxon-name-part taxon-name-part-type="species" reg="incanus">incanus</tp:taxon-name-part></tp:taxon-name></italic> by 1/515 bp in <abbrev xmlns:xlink="http://www.w3.org/1999/xlink" xlink:title="internal transcribed spacer" xlink:type="simple">ITS</abbrev>, 1/830 bp in <abbrev xmlns:xlink="http://www.w3.org/1999/xlink" xlink:title="large subunit" xlink:type="simple">LSU</abbrev>, 25/832 bp in <italic><abbrev xmlns:xlink="http://www.w3.org/1999/xlink" xlink:title="RNA polymerase II second largest subunit" xlink:type="simple">rpb2</abbrev></italic>, 29/289 bp in <italic>tef1</italic>, and 45/712 bp in <italic>tub2</italic>. It also differs from <italic><tp:taxon-name><tp:taxon-name-part taxon-name-part-type="genus" reg="Sporocadus">Sp.</tp:taxon-name-part> <tp:taxon-name-part taxon-name-part-type="species" reg="italicum">italicum</tp:taxon-name-part></tp:taxon-name></italic> by 2/534 bp in <abbrev xmlns:xlink="http://www.w3.org/1999/xlink" xlink:title="internal transcribed spacer" xlink:type="simple">ITS</abbrev> and 4/881 bp in <abbrev xmlns:xlink="http://www.w3.org/1999/xlink" xlink:title="large subunit" xlink:type="simple">LSU</abbrev> (<xref ref-type="bibr" rid="B14">Hyde et al. 2017</xref>; <xref ref-type="bibr" rid="B28">Liu et al. 2019</xref>). <abbrev xmlns:xlink="http://www.w3.org/1999/xlink" xlink:title="Pairwise Homoplasy Index" xlink:type="simple">PHI</abbrev> analysis further supports the status of <italic><tp:taxon-name><tp:taxon-name-part taxon-name-part-type="genus" reg="Sporocadus">Sp.</tp:taxon-name-part> <tp:taxon-name-part taxon-name-part-type="species" reg="prunicola">prunicola</tp:taxon-name-part></tp:taxon-name></italic> as a distinct species, showing no evidence of recombination with its closest relatives (<italic>P</italic> = 1.0) (Fig. <xref ref-type="fig" rid="F2">2</xref>).</p><fig id="F2" position="float" orientation="portrait"><object-id xmlns:xlink="http://www.w3.org/1999/xlink" content-type="doi" xlink:type="simple">10.3897/mycokeys.131.187025.figure2</object-id><object-id xmlns:xlink="http://www.w3.org/1999/xlink" content-type="arpha" xlink:type="simple">7FB50843-C874-5846-A373-3D2782287BA4</object-id><label>Figure 2.</label><caption><p>Phylogenetic network from concatenated data (<abbrev xmlns:xlink="http://www.w3.org/1999/xlink" xlink:title="internal transcribed spacer" xlink:type="simple">ITS</abbrev>, <abbrev xmlns:xlink="http://www.w3.org/1999/xlink" xlink:title="large subunit" xlink:type="simple">LSU</abbrev>, <italic><abbrev xmlns:xlink="http://www.w3.org/1999/xlink" xlink:title="RNA polymerase II second largest subunit" xlink:type="simple">rpb2</abbrev></italic>, <italic>tef1</italic>, and <italic>tub2</italic>) representing the structure of the <italic><tp:taxon-name><tp:taxon-name-part taxon-name-part-type="genus" reg="Sporocadus">Sporocadus</tp:taxon-name-part></tp:taxon-name></italic> species, based on LogDet transformation and the NeighborNet algorithm, inferred by SplitsTree. The scale bar represents the expected number of substitutions per nucleotide position. <bold>A</bold>. <italic>P</italic> = 1.0; <bold>B</bold>. <italic>P</italic> = 1.0.</p></caption><graphic xmlns:xlink="http://www.w3.org/1999/xlink" xlink:href="mycokeys-131-149-g002.jpg" id="oo_1598541.jpg" position="float" orientation="portrait" xlink:type="simple"><uri content-type="original_file" xlink:type="simple">https://binary.pensoft.net/fig/1598541</uri></graphic></fig><fig id="F3" position="float" orientation="portrait"><object-id xmlns:xlink="http://www.w3.org/1999/xlink" content-type="doi" xlink:type="simple">10.3897/mycokeys.131.187025.figure3</object-id><object-id xmlns:xlink="http://www.w3.org/1999/xlink" content-type="arpha" xlink:type="simple">DE228A2B-753A-59CD-A32C-D200E0288782</object-id><label>Figure 3.</label><caption><p>Morphology of <italic><tp:taxon-name><tp:taxon-name-part taxon-name-part-type="genus" reg="Sporocadus">Sporocadus</tp:taxon-name-part> <tp:taxon-name-part taxon-name-part-type="species" reg="bomiensis">bomiensis</tp:taxon-name-part></tp:taxon-name></italic>. <bold>A, B</bold>. Appearance of ascomata on host substrate; <bold>C–E</bold>. Asci; <bold>F</bold>. Ascospores. Scale bars: 300 µm (<bold>B</bold>); 20 µm (<bold>C–E</bold>); 10 µm (<bold>F</bold>).</p></caption><graphic xmlns:xlink="http://www.w3.org/1999/xlink" xlink:href="mycokeys-131-149-g003.jpg" id="oo_1598542.jpg" position="float" orientation="portrait" xlink:type="simple"><uri content-type="original_file" xlink:type="simple">https://binary.pensoft.net/fig/1598542</uri></graphic></fig><fig id="F4" position="float" orientation="portrait"><object-id xmlns:xlink="http://www.w3.org/1999/xlink" content-type="doi" xlink:type="simple">10.3897/mycokeys.131.187025.figure4</object-id><object-id xmlns:xlink="http://www.w3.org/1999/xlink" content-type="arpha" xlink:type="simple">8E74BD34-4ED6-5A10-BC73-623F448344C5</object-id><label>Figure 4.</label><caption><p>Morphology of <italic><tp:taxon-name><tp:taxon-name-part taxon-name-part-type="genus" reg="Sporocadus">Sporocadus</tp:taxon-name-part> <tp:taxon-name-part taxon-name-part-type="species" reg="prunicola">prunicola</tp:taxon-name-part></tp:taxon-name></italic>. <bold>A–C</bold>. Appearance of conidiomata on host substrate; <bold>D–F</bold>. Conidiogenous cells with attached conidia; <bold>G</bold>. Conidia. Scale bars: 500 µm (<bold>B, C</bold>); 10 µm (<bold>D–G</bold>).</p></caption><graphic xmlns:xlink="http://www.w3.org/1999/xlink" xlink:href="mycokeys-131-149-g004.jpg" id="oo_1598543.jpg" position="float" orientation="portrait" xlink:type="simple"><uri content-type="original_file" xlink:type="simple">https://binary.pensoft.net/fig/1598543</uri></graphic></fig></tp:treatment-sec><tp:treatment-sec><!--Section generated to contain objects referenced in tp:taxon-treatment.--><fig id="F1" position="float" orientation="portrait"><object-id xmlns:xlink="http://www.w3.org/1999/xlink" content-type="doi" xlink:type="simple">10.3897/mycokeys.131.187025.figure1</object-id><object-id xmlns:xlink="http://www.w3.org/1999/xlink" content-type="arpha" xlink:type="simple">C23AB07E-D54F-5642-8944-B5281235A60F</object-id><label>Figure 1.</label><caption><p>Maximum likelihood tree of <italic><tp:taxon-name><tp:taxon-name-part taxon-name-part-type="family" reg="Sporocadaceae">Sporocadaceae</tp:taxon-name-part></tp:taxon-name></italic> generated from combined <abbrev xmlns:xlink="http://www.w3.org/1999/xlink" xlink:title="internal transcribed spacer" xlink:type="simple">ITS</abbrev>, <abbrev xmlns:xlink="http://www.w3.org/1999/xlink" xlink:title="large subunit" xlink:type="simple">LSU</abbrev>, <italic><abbrev xmlns:xlink="http://www.w3.org/1999/xlink" xlink:title="RNA polymerase II second largest subunit" xlink:type="simple">rpb2</abbrev></italic>, <italic>tef1</italic>, and <italic>tub2</italic> sequence data. Bootstrap support values ≥ 50% and Bayesian posterior probabilities ≥ 0.90 are demonstrated at the branches. Isolates from the present study are indicated in blue, and * indicates ex-type strains.</p></caption><graphic xmlns:xlink="http://www.w3.org/1999/xlink" xlink:href="mycokeys-131-149-g001.jpg" id="oo_1598540.jpg" position="float" orientation="portrait" xlink:type="simple"><uri content-type="original_file" xlink:type="simple">https://binary.pensoft.net/fig/1598540</uri></graphic></fig></tp:treatment-sec><ref-list><ref id="B14"><mixed-citation xmlns:xlink="http://www.w3.org/1999/xlink" xlink:type="simple">Hyde KD, Norphanphoun C, Abreu VP, Bazzicalupo A, Thilini Chethana KW, Clericuzio M, Dayarathne MC, Dissanayake AJ, Ekanayaka AH, He M-Q, Hongsanan S, Huang S-K, Jayasiri SC, Jayawardena RS, Karunarathna A, Konta S, Kušan I, Lee H, Li J, Lin C-G, Liu N-G, Lu Y-Z, Luo Z-L, Manawasinghe IS, Mapook A, Perera RH, Phookamsak R, Phukhamsakda C, Siedlecki I, Soares AM, Tennakoon DS, Tian Q, Tibpromma S, Wanasinghe DN, Xiao Y-P, Yang J, Zeng X-Y, Abdel-Aziz FA, Li W-J, Senanayake IC, Shang Q-J, Daranagama DA, de Silva NI, Thambugala KM, Abdel-Wahab MA, Bahkali AH, Berbee ML, Boonmee S, Bhat DJ, Bulgakov TS, Buyck B, Camporesi E, Castañeda-Ruiz RF, Chomnunti P, Doilom M, Dovana F, Gibertoni TB, Jadan M, Jeewon R, Jones EBG, Kang J-C, Karunarathna SC, Lim YW, Liu J-K, Liu Z-Y, Plautz HL, Lumyong S, Maharachchikumbura SSN, Matočec N, McKenzie EHC, Mešić A, Miller D, Pawłowska J, Pereira OL, Promputtha I, Romero AI, Ryvarden L, Su H-Y, Suetrong S, Tkalčec Z, Vizzini A, Wen T-C, Wisitrassameewong K, Wrzosek M, Xu J-C, Zhao Q, Zhao R-L, Mortimer PE (2017) Fungal diversity notes 603–708: taxonomic and phylogenetic notes on genera and species. Fungal Diversity 87: 1–235. <ext-link xlink:href="10.1007/s13225-017-0391-3" ext-link-type="doi" xlink:type="simple">https://doi.org/10.1007/s13225-017-0391-3</ext-link></mixed-citation></ref><ref id="B28"><mixed-citation xmlns:xlink="http://www.w3.org/1999/xlink" xlink:type="simple">Liu F, Bonthond G, Groenewald J, Cai L, Crous P (2019) <italic><tp:taxon-name><tp:taxon-name-part taxon-name-part-type="family">Sporocadaceae</tp:taxon-name-part></tp:taxon-name></italic>, a family of coelomycetous fungi with appendage-bearing conidia. Studies in Mycology 92: 287–415. <ext-link xlink:href="10.1016/j.simyco.2018.11.001" ext-link-type="doi" xlink:type="simple">https://doi.org/10.1016/j.simyco.2018.11.001</ext-link></mixed-citation></ref></ref-list></tp:taxon-treatment>
